# Supplementary material for: First record of theridiosomatid genus Sennin Suzuki, Hiramatsu & Tatsuta, 2022 from Anhui Province, China, with the description of a new species (Araneae, Theridiosomatidiae)
Source: Biodivers Data J. 2023 Oct 24;11:e107528. doi: 10.3897/BDJ.11.e107528 (PMC10840503; doi:10.3897/BDJ.11.e107528)
Supplement: XML Treatment for Sennin shuanglong [file BDJ.11.e107528-treatment1.xml]

<!DOCTYPE tp:taxon-treatment
  PUBLIC "-//TaxonX//DTD Taxonomic Treatment Publishing DTD v0 20100105//EN" "tax-treatment-NSO.dtd">
<tp:taxon-treatment xmlns:tp="http://www.plazi.org/taxpub"><tp:treatment-meta><mixed-citation publication-type="journal"><person-group><name><surname>Yao</surname><given-names>Yanbin</given-names></name><name><surname>Liu</surname><given-names>Mingkang</given-names></name><name><surname>Zhao</surname><given-names>Rui</given-names></name><name><surname>Deng</surname><given-names>Zijie</given-names></name><name><surname>Liu</surname><given-names>Keke</given-names></name></person-group><article-title>First record of theridiosomatid genus <italic><tp:taxon-name><tp:taxon-name-part taxon-name-part-type="genus" reg="Sennin">Sennin</tp:taxon-name-part></tp:taxon-name></italic> Suzuki, Hiramatsu &amp; Tatsuta, 2022 from Anhui Province, China, with the description of a new species (<tp:taxon-name><tp:taxon-name-part taxon-name-part-type="order">Araneae</tp:taxon-name-part></tp:taxon-name>, Theridiosomatidiae)</article-title><source>Biodivers Data J</source><day>24</day><month>10</month><year>2023</year><volume>11</volume><pub-id pub-id-type="doi">10.3897/BDJ.11.e107528</pub-id></mixed-citation></tp:treatment-meta><tp:nomenclature><tp:taxon-name>
            <object-id xmlns:xlink="http://www.w3.org/1999/xlink" content-type="arpha" xlink:type="simple">F3CB2093-3D75-56F6-81FB-D58C0C44784E</object-id>
            <tp:taxon-name-part taxon-name-part-type="genus">Sennin</tp:taxon-name-part>
            <tp:taxon-name-part taxon-name-part-type="species">shuanglong</tp:taxon-name-part>
            <object-id xmlns:xlink="http://www.w3.org/1999/xlink" content-type="zoobank" xlink:type="simple" object-id-type="ZooBank">7F73E688-F2EF-40E6-B11D-222F4B56A6B5</object-id>
          </tp:taxon-name><tp:taxon-authority>Yao &amp; Liu, 2023</tp:taxon-authority><tp:taxon-status xmlns:xlink="http://www.w3.org/1999/xlink" xlink:type="simple">sp. nov.</tp:taxon-status></tp:nomenclature><tp:treatment-sec sec-type="materials"><title>Materials</title><list list-type="alpha-lower" list-content="occurrences"><list-item><p><bold>Type status:</bold> <named-content xmlns:xlink="http://www.w3.org/1999/xlink" content-type="dwc:typeStatus" xlink:type="simple">Holotype</named-content>. <bold>Occurrence:</bold> recordedBy: <named-content xmlns:xlink="http://www.w3.org/1999/xlink" content-type="dwc:recordedBy" xlink:type="simple">Liu Ke-Ke</named-content>; individualCount: <named-content xmlns:xlink="http://www.w3.org/1999/xlink" content-type="dwc:individualCount" xlink:type="simple">1</named-content>; sex: <named-content xmlns:xlink="http://www.w3.org/1999/xlink" content-type="dwc:sex" xlink:type="simple">male</named-content>; lifeStage: <named-content xmlns:xlink="http://www.w3.org/1999/xlink" content-type="dwc:lifeStage" xlink:type="simple">adult</named-content>; occurrenceID: <named-content xmlns:xlink="http://www.w3.org/1999/xlink" content-type="dwc:occurrenceID" xlink:type="simple">FD0ADBD2-F466-5410-B79D-412D4C28B029</named-content>; <bold>Taxon:</bold> scientificName: <named-content xmlns:xlink="http://www.w3.org/1999/xlink" content-type="dwc:scientificName" xlink:type="simple"><italic><tp:taxon-name><tp:taxon-name-part taxon-name-part-type="genus" reg="Sennin">Sennin</tp:taxon-name-part><tp:taxon-name-part taxon-name-part-type="species" reg="shuanglong">shuanglong</tp:taxon-name-part></tp:taxon-name></italic> Yao &amp; Liu, sp. n.</named-content>; <bold>Location:</bold> country: <named-content xmlns:xlink="http://www.w3.org/1999/xlink" content-type="dwc:country" xlink:type="simple">China</named-content>; stateProvince: <named-content xmlns:xlink="http://www.w3.org/1999/xlink" content-type="dwc:stateProvince" xlink:type="simple">Anhui</named-content>; locality: <named-content xmlns:xlink="http://www.w3.org/1999/xlink" content-type="dwc:locality" xlink:type="simple">Tongling City, Yi’an District, Tianmen Town, Shuanglong Cave</named-content>; verbatimCoordinates: <named-content xmlns:xlink="http://www.w3.org/1999/xlink" content-type="dwc:verbatimCoordinates" xlink:type="simple">30°51'18.65"N, 117°50'52.71"E</named-content>; georeferenceProtocol: <named-content xmlns:xlink="http://www.w3.org/1999/xlink" content-type="dwc:georeferenceProtocol" xlink:type="simple">Baidu Map</named-content>; <bold>Event:</bold> samplingProtocol: <named-content xmlns:xlink="http://www.w3.org/1999/xlink" content-type="dwc:samplingProtocol" xlink:type="simple">handing</named-content>; eventDate: <named-content xmlns:xlink="http://www.w3.org/1999/xlink" content-type="dwc:eventDate" xlink:type="simple">28/06/2022</named-content></p></list-item><list-item><p><bold>Type status:</bold> <named-content xmlns:xlink="http://www.w3.org/1999/xlink" content-type="dwc:typeStatus" xlink:type="simple">Paratype</named-content>. <bold>Occurrence:</bold> recordedBy: <named-content xmlns:xlink="http://www.w3.org/1999/xlink" content-type="dwc:recordedBy" xlink:type="simple">Liu Ke-Ke</named-content>; individualCount: <named-content xmlns:xlink="http://www.w3.org/1999/xlink" content-type="dwc:individualCount" xlink:type="simple">4</named-content>; sex: <named-content xmlns:xlink="http://www.w3.org/1999/xlink" content-type="dwc:sex" xlink:type="simple">male</named-content>; lifeStage: <named-content xmlns:xlink="http://www.w3.org/1999/xlink" content-type="dwc:lifeStage" xlink:type="simple">adult</named-content>; occurrenceID: <named-content xmlns:xlink="http://www.w3.org/1999/xlink" content-type="dwc:occurrenceID" xlink:type="simple">8DBABF2F-D78A-509E-93C0-91F9985E8D5E</named-content>; <bold>Taxon:</bold> scientificName: <named-content xmlns:xlink="http://www.w3.org/1999/xlink" content-type="dwc:scientificName" xlink:type="simple"><italic><tp:taxon-name><tp:taxon-name-part taxon-name-part-type="genus" reg="Sennin">Sennin</tp:taxon-name-part><tp:taxon-name-part taxon-name-part-type="species" reg="shuanglong">shuanglong</tp:taxon-name-part></tp:taxon-name></italic> Yao &amp; Liu, sp. n.</named-content>; <bold>Location:</bold> country: <named-content xmlns:xlink="http://www.w3.org/1999/xlink" content-type="dwc:country" xlink:type="simple">China</named-content>; stateProvince: <named-content xmlns:xlink="http://www.w3.org/1999/xlink" content-type="dwc:stateProvince" xlink:type="simple">Anhui</named-content>; locality: <named-content xmlns:xlink="http://www.w3.org/1999/xlink" content-type="dwc:locality" xlink:type="simple">Tongling City, Yi’an District, Tianmen Town, Shuanglong Cave</named-content>; verbatimCoordinates: <named-content xmlns:xlink="http://www.w3.org/1999/xlink" content-type="dwc:verbatimCoordinates" xlink:type="simple">30°51'18.65"N, 117°50'52.71"E</named-content>; georeferenceProtocol: <named-content xmlns:xlink="http://www.w3.org/1999/xlink" content-type="dwc:georeferenceProtocol" xlink:type="simple">Baidu Map</named-content>; <bold>Event:</bold> samplingProtocol: <named-content xmlns:xlink="http://www.w3.org/1999/xlink" content-type="dwc:samplingProtocol" xlink:type="simple">handing</named-content>; eventDate: <named-content xmlns:xlink="http://www.w3.org/1999/xlink" content-type="dwc:eventDate" xlink:type="simple">21/12/2022-03/02/2023</named-content></p></list-item><list-item><p><bold>Type status:</bold> <named-content xmlns:xlink="http://www.w3.org/1999/xlink" content-type="dwc:typeStatus" xlink:type="simple">Paratype</named-content>. <bold>Occurrence:</bold> recordedBy: <named-content xmlns:xlink="http://www.w3.org/1999/xlink" content-type="dwc:recordedBy" xlink:type="simple">Liu Ke-Ke</named-content>; individualCount: <named-content xmlns:xlink="http://www.w3.org/1999/xlink" content-type="dwc:individualCount" xlink:type="simple">14</named-content>; sex: <named-content xmlns:xlink="http://www.w3.org/1999/xlink" content-type="dwc:sex" xlink:type="simple">female</named-content>; lifeStage: <named-content xmlns:xlink="http://www.w3.org/1999/xlink" content-type="dwc:lifeStage" xlink:type="simple">adult</named-content>; occurrenceID: <named-content xmlns:xlink="http://www.w3.org/1999/xlink" content-type="dwc:occurrenceID" xlink:type="simple">B5DD73C1-24C4-5FF5-B1D9-0B215821DA96</named-content>; <bold>Taxon:</bold> scientificName: <named-content xmlns:xlink="http://www.w3.org/1999/xlink" content-type="dwc:scientificName" xlink:type="simple"><italic><tp:taxon-name><tp:taxon-name-part taxon-name-part-type="genus" reg="Sennin">Sennin</tp:taxon-name-part><tp:taxon-name-part taxon-name-part-type="species" reg="shuanglong">shuanglong</tp:taxon-name-part></tp:taxon-name></italic> Yao &amp; Liu, sp. n.</named-content>; <bold>Location:</bold> country: <named-content xmlns:xlink="http://www.w3.org/1999/xlink" content-type="dwc:country" xlink:type="simple">China</named-content>; stateProvince: <named-content xmlns:xlink="http://www.w3.org/1999/xlink" content-type="dwc:stateProvince" xlink:type="simple">Anhui</named-content>; locality: <named-content xmlns:xlink="http://www.w3.org/1999/xlink" content-type="dwc:locality" xlink:type="simple">Tongling City, Yi’an District, Tianmen Town, Shuanglong Cave</named-content>; verbatimCoordinates: <named-content xmlns:xlink="http://www.w3.org/1999/xlink" content-type="dwc:verbatimCoordinates" xlink:type="simple">30°51'18.65"N, 117°50'52.71"E</named-content>; georeferenceProtocol: <named-content xmlns:xlink="http://www.w3.org/1999/xlink" content-type="dwc:georeferenceProtocol" xlink:type="simple">Baidu Map</named-content>; <bold>Event:</bold> samplingProtocol: <named-content xmlns:xlink="http://www.w3.org/1999/xlink" content-type="dwc:samplingProtocol" xlink:type="simple">handing</named-content>; eventDate: <named-content xmlns:xlink="http://www.w3.org/1999/xlink" content-type="dwc:eventDate" xlink:type="simple">21/12/2022-03/02/2023</named-content></p></list-item></list></tp:treatment-sec><tp:treatment-sec sec-type="Description"><title>Description</title><p>Male (Fig. <xref ref-type="fig" rid="F9839807">1</xref>A, B, Fig. <xref ref-type="fig" rid="F9839811">2</xref>, Fig. <xref ref-type="fig" rid="F10467788">4</xref>A−K and Fig. <xref ref-type="fig" rid="F9839815">5</xref>D). Measurements. Body 2.31 long. Carapace oval, with sparse setae on dorsal surface, 0.95 long, 1.07 wide. Eyes: with black annulations; measurements: AME 0.12, ALE 0.11, PME 0.12, PLE 0.10, AME−AME 0.05, AME−ALE 0.04, PME−PME 0.02, PME−PLE 0.08, AME−PME 0.11, AME−PLE 0.18, ALE−ALE 0.31, PLE−PLE 0.38, ALE−PLE, 0.02. Chelicerae stout, with five promarginal teeth, a single retromarginal tooth and 45 small denticles in between the teeth. Endites wider than long. Labium triangular, slightly shorter than endites. Sternum sub-triangular, as long as wide, posterior end blunt. Leg measurements: leg I: 1.23+0.47+1.00+0.64+0.64 = 3.98; leg II: 0.97+0.34+0.77+0.63+0.51 = 3.22; leg III: 0.73+0.27+0.56+0.42+0.36 = 2.34; leg IV: 0.92+0.30+0.58+0.43+0.40 = 2.63. Abdomen ovoid, covered with long and thin setae, 1.21 long, 1.35 wide.</p><p>Colouration (Fig. <xref ref-type="fig" rid="F9839807">1</xref>A and B). Carapace black brown. Chelicerae yellow brown. Endites yellow. Labium, anterior part pale, posterior yellow. Sternum yellow, mottled, with abundant black spots. Legs with black brown annulations on femora, tibiae and metatarsi. Abdomen mottled, with a pale ring-shaped band; venter black brown.</p><p>Palp (Fig. <xref ref-type="fig" rid="F9839811">2</xref> and Fig. <xref ref-type="fig" rid="F10467788">4</xref>A−K). Cymbium: cymbial apophysis finger-like, slightly shorter than cymbial width in dorsal view; cymbial lamella triangular, with blunt and cone-shaped tip in prolateral view, like a barb in retrolateral view; paracymbium hook-shaped, with needle-like tip in retrolateral view. Median apophysis small hook-shaped, with a broad base, apex curved forward. Conductor translucent, covering complex embolic system. Embolus: embolic division complex, with multiple slender protrusions; embolus embranous, nearly as long as EA3, covered with a membrane, including three apophyses; EA 1 thickest, C-shaped, with broad membranous apex, through EA 2 and EA 3; EA 2 very long, filiform, spiralling around EA 1, with sharp apex; EA 3 flagelliform, lamellar, with two basal apophyses, one clavate, the other tooth-like.</p><p>Female (Fig. <xref ref-type="fig" rid="F9839807">1</xref>C, D, Fig. <xref ref-type="fig" rid="F9839813">3</xref>, Fig. <xref ref-type="fig" rid="F10467788">4</xref>L, M and Fig. <xref ref-type="fig" rid="F9839815">5</xref>E). As in male, except as noted. Measurements. Body 2.46 long. Carapace 1.26 long, 1.14 wide. Abdomen 1.77 long, 1.66 wide. Eye size and measurements: AME 0.14, ALE 0.13, PME 0.13, PLE 0.11, AME−AME 0.04, AME−ALE 0.05, PME−PME 0.04, PME−PLE 0.09, AME−PME 0.12, AME−PLE 0.19, ALE−ALE 0.34, PLE−PLE 0.42, ALE−PLE, 0.04. Leg measurements: leg I: 1.25+0.45+0.87+0.72+0.50 = 3.79; leg II: 1.05+0.35+0.73+0.60+0.47 = 3.20; leg III: 0.74+0.33+0.47+0.47+0.34 = 2.35; leg IV: 0.76+0.41+0.65+0.51+0.38 = 2.71.</p><p>Colouration (Fig. <xref ref-type="fig" rid="F9839807">1</xref>C and D). Lighter than male. Abdomen lacking ring-like white band, with two pairs of white patches in anterior half part.</p><p>Epigyne (Fig. <xref ref-type="fig" rid="F9839813">3</xref>, Fig. <xref ref-type="fig" rid="F10467788">4</xref>L and M). Epigynal plate wider than long, posteriorly with a protruding, long and banana-shaped epigynal scape, convex ventrally. Copulatory opening very small. Copulatory bursae developed, membranous, touching. Copulatory ducts originating from copulatory bursae, extending along the mesial line of the vulva, running posterior-dorsally under spermathecae, bent at an acute angle towards anteromedially, curving backwards at lateral side of spermathecae, spiralling a circle. Spermathecae located medially, moderate tapering in touching part. Fertilisation ducts short, running under copulatory ducts, medially directed.</p></tp:treatment-sec><tp:treatment-sec sec-type="Diagnosis"><title>Diagnosis</title><p>Males of this species is similar to that of <italic><tp:taxon-name><tp:taxon-name-part taxon-name-part-type="genus" reg="Sennin">Sennin</tp:taxon-name-part><tp:taxon-name-part taxon-name-part-type="species" reg="tanikawai">tanikawai</tp:taxon-name-part></tp:taxon-name></italic> Suzuki, Hiramatsu &amp; Tatsuta, 2022 in having the finger-like cymbial apophysis in dorsal view and the triangular cymbial lamella in retrolateral view (<xref ref-type="bibr" rid="B9839745">Suzuki et al. 2022</xref>: 86, figs. 7A and C), but can be distinguished from it by the median apophysis with a thick, strong curved apex (vs. thin, slightly curved in <italic><tp:taxon-name><tp:taxon-name-part taxon-name-part-type="genus" reg="Sennin">S.</tp:taxon-name-part><tp:taxon-name-part taxon-name-part-type="species" reg="tanikawai">tanikawai</tp:taxon-name-part></tp:taxon-name></italic>) and the paracymbium with a sharp needle-like apex (vs. spine-like in <italic><tp:taxon-name><tp:taxon-name-part taxon-name-part-type="genus" reg="Sennin">S.</tp:taxon-name-part><tp:taxon-name-part taxon-name-part-type="species" reg="tanikawai">tanikawai</tp:taxon-name-part></tp:taxon-name></italic>). It also resembles <italic><tp:taxon-name><tp:taxon-name-part taxon-name-part-type="genus" reg="Sennin">S.</tp:taxon-name-part><tp:taxon-name-part taxon-name-part-type="species" reg="coddingtoni">coddingtoni</tp:taxon-name-part></tp:taxon-name></italic> (Zhu, Zhang &amp; Chen, 2001) in the triangular cymbial lamella, but can be easily separated from it by the large cymbial apophysis (vs. small) (<xref ref-type="bibr" rid="B9839712">Chen 2010</xref>: 8, fig. 27) (Fig. <xref ref-type="fig" rid="F9839811">2</xref>D, E, Fig. <xref ref-type="fig" rid="F10467788">4</xref>A and B). Females resemble those of <italic><tp:taxon-name><tp:taxon-name-part taxon-name-part-type="genus" reg="Sennin">S.</tp:taxon-name-part><tp:taxon-name-part taxon-name-part-type="species" reg="coddingtoni">coddingtoni</tp:taxon-name-part></tp:taxon-name></italic> (<xref ref-type="bibr" rid="B9839712">Chen 2010</xref>: 7, figs. 19 and 20) and <italic><tp:taxon-name><tp:taxon-name-part taxon-name-part-type="genus" reg="Sennin">S.</tp:taxon-name-part><tp:taxon-name-part taxon-name-part-type="species" reg="tanikawai">tanikawai</tp:taxon-name-part></tp:taxon-name></italic> (<xref ref-type="bibr" rid="B9839745">Suzuki et al. 2022</xref>: 87, fig. 8) in having the copulatory duct with a coil laterally located, but can be distinguished from it by the very long epigynal scape as same as epigynal length (vs. relative long epigynal scape shorter than epigynal length in <italic><tp:taxon-name><tp:taxon-name-part taxon-name-part-type="genus" reg="Sennin">S.</tp:taxon-name-part><tp:taxon-name-part taxon-name-part-type="species" reg="coddingtoni">coddingtoni</tp:taxon-name-part></tp:taxon-name></italic> and <italic><tp:taxon-name><tp:taxon-name-part taxon-name-part-type="genus" reg="Sennin">S.</tp:taxon-name-part><tp:taxon-name-part taxon-name-part-type="species" reg="tanikawai">tanikawai</tp:taxon-name-part></tp:taxon-name></italic>) and the transversal spermathecae with a tapering tip in touching area (vs. the transversal spermathecae without tapering tip; the sloping spermathecae in <italic><tp:taxon-name><tp:taxon-name-part taxon-name-part-type="genus" reg="Sennin">S.</tp:taxon-name-part><tp:taxon-name-part taxon-name-part-type="species" reg="tanikawai">tanikawai</tp:taxon-name-part></tp:taxon-name></italic>) (Fig. <xref ref-type="fig" rid="F9839813">3</xref>, Fig. <xref ref-type="fig" rid="F10467788">4</xref>L and M).</p></tp:treatment-sec><tp:treatment-sec sec-type="Etymology"><title>Etymology</title><p>The specific name is a noun in apposition and refers to the type locality.</p></tp:treatment-sec><tp:treatment-sec sec-type="Distribution"><title>Distribution</title><p>Known only from the type locality in Anhui Province, China (Fig. <xref ref-type="fig" rid="F9839817">6</xref>).</p></tp:treatment-sec><tp:treatment-sec sec-type="Ecology"><title>Ecology</title><p>The new species only inhabits deep within limestone caves (Fig. <xref ref-type="fig" rid="F9839815">5</xref>A). These spiders build vertical circular webs with the junction of the top and sides of the cave (Fig. <xref ref-type="fig" rid="F9839815">5</xref>B and C). Egg sacs (Fig. <xref ref-type="fig" rid="F9839815">5</xref>F) spherical, are suspended with a long vertical line on the roof of the cave near female webs.</p></tp:treatment-sec><tp:treatment-sec><!--Section generated to contain objects referenced in tp:taxon-treatment.--><fig id="F9839807" position="float" orientation="portrait"><object-id xmlns:xlink="http://www.w3.org/1999/xlink" content-type="arpha" xlink:type="simple">E5CC8B73-C325-5079-B297-04931FC1946A</object-id><object-id xmlns:xlink="http://www.w3.org/1999/xlink" content-type="doi" xlink:type="simple">10.3897/BDJ.11.e107528.figure1</object-id><label>Figure 1.</label><caption><p><italic><tp:taxon-name><tp:taxon-name-part taxon-name-part-type="genus" reg="Sennin">Sennin</tp:taxon-name-part><tp:taxon-name-part taxon-name-part-type="species" reg="shuanglong">shuanglong</tp:taxon-name-part></tp:taxon-name></italic> sp. n., habitus of male holotype and female paratype. <bold>A, C</bold> habitus, dorsal view; <bold>B, D</bold> same, ventral view. Scale bars: 1 mm.</p></caption><graphic xmlns:xlink="http://www.w3.org/1999/xlink" xlink:href="bdj-11-e107528-g001.jpg" position="float" id="oo_854317.jpg" orientation="portrait" xlink:type="simple"><uri content-type="original_file" xlink:type="simple">https://binary.pensoft.net/fig/854317</uri></graphic></fig><fig id="F9839811" position="float" orientation="portrait"><object-id xmlns:xlink="http://www.w3.org/1999/xlink" content-type="arpha" xlink:type="simple">354F561D-7CDB-53F2-9945-FCE615E3B3F8</object-id><object-id xmlns:xlink="http://www.w3.org/1999/xlink" content-type="doi" xlink:type="simple">10.3897/BDJ.11.e107528.figure2</object-id><label>Figure 2.</label><caption><p><italic><tp:taxon-name><tp:taxon-name-part taxon-name-part-type="genus" reg="Sennin">Sennin</tp:taxon-name-part><tp:taxon-name-part taxon-name-part-type="species" reg="shuanglong">shuanglong</tp:taxon-name-part></tp:taxon-name></italic> sp. n., male palp. <bold>A</bold> palp of holotype, prolateral view; <bold>B</bold> same, ventral view; <bold>C</bold> same, anterior view; <bold>D</bold> same, retrolateral view; <bold>E</bold> same, dorsal view; <bold>F</bold> same, superjacent view; <bold>G</bold> palp of paratype, ventral view, black arrow shows the bifurcate tip of EA1; <bold>H</bold> same, anterior-dorsal view; <bold>I</bold> same, prolateral view; <bold>J</bold> same, posterior view, black arrow shows the bifurcate tip of EA1. Abbreviations: <bold>C</bold>−conductor, <bold>CA</bold>−cymbial apophysis, <bold>CL</bold>−cymbial lamella, <bold>E</bold>−embolus, <bold>EA</bold>−embolic apophysis, <bold>ED</bold>−embolic division, <bold>MA</bold>−median apophysis, <bold>PC</bold>−paracymbium. Scale bars: 0.1 mm.</p></caption><graphic xmlns:xlink="http://www.w3.org/1999/xlink" xlink:href="bdj-11-e107528-g002.jpg" position="float" id="oo_905135.jpg" orientation="portrait" xlink:type="simple"><uri content-type="original_file" xlink:type="simple">https://binary.pensoft.net/fig/905135</uri></graphic></fig><fig id="F10467788" position="float" orientation="portrait"><object-id xmlns:xlink="http://www.w3.org/1999/xlink" content-type="arpha" xlink:type="simple">E5B62C1C-92FD-50FF-94B0-D926D783F932</object-id><object-id xmlns:xlink="http://www.w3.org/1999/xlink" content-type="doi" xlink:type="simple">10.3897/BDJ.11.e107528.figure4</object-id><label>Figure 4.</label><caption><p><italic><tp:taxon-name><tp:taxon-name-part taxon-name-part-type="genus" reg="Sennin">Sennin</tp:taxon-name-part><tp:taxon-name-part taxon-name-part-type="species" reg="shuanglong">shuanglong</tp:taxon-name-part></tp:taxon-name></italic> <bold>sp. n.</bold>, male palp and female epigyne, paratype. <bold>A</bold> palp, retrolateral view; <bold>B</bold> same, detail of CL, PC and CA, retrolateral view; <bold>C</bold> same, detail of the apex of CL, retrolateral view; <bold>D</bold> same, detail of conductor, retrolateral view; <bold>E</bold> embolic division, ventral view; <bold>F</bold> same, detail of EA3, black and white stars show the basal apophyses of EA3, ventral view; <bold>G</bold> same, detail of apex of EA3, black star shows the basal apophysis of EA3, ventral view; <bold>H</bold> same, detail of the apex of EA2, ventral view; <bold>I</bold> same, posterior-dorsal view; <bold>J</bold> same, detail of EA1 and EA3, black star shows the basal apophysis of EA3, posterior-dorsal view; <bold>K</bold> same, detail of EA1, EA2 and EA3, posterior-dorsal view; <bold>L</bold> epigyne, ventral view; <bold>M</bold> same, dorsal view. Abbreviations: <bold>C</bold>−conductor, <bold>CA</bold>−cymbial apophysis, <bold>CB</bold>−copulatory bursae, <bold>CD</bold>−copulatory ducts, <bold>CL</bold>−cymbial lamella, <bold>E</bold>−embolus, <bold>EA</bold>−embolic apophysis, <bold>ES</bold>−epigynal scape, <bold>FD</bold>−fertilisation ducts, <bold>MA</bold>−median apophysis, <bold>PC</bold>−paracymbium, <bold>S</bold>−spermatheca.</p></caption><graphic xmlns:xlink="http://www.w3.org/1999/xlink" xlink:href="bdj-11-e107528-g004.jpg" position="float" id="oo_905134.jpg" orientation="portrait" xlink:type="simple"><uri content-type="original_file" xlink:type="simple">https://binary.pensoft.net/fig/905134</uri></graphic></fig><fig id="F9839815" position="float" orientation="portrait"><object-id xmlns:xlink="http://www.w3.org/1999/xlink" content-type="arpha" xlink:type="simple">97B4AAC9-401B-5F9B-B280-842C18C85E90</object-id><object-id xmlns:xlink="http://www.w3.org/1999/xlink" content-type="doi" xlink:type="simple">10.3897/BDJ.11.e107528.figure5</object-id><label>Figure 5.</label><caption><p><italic><tp:taxon-name><tp:taxon-name-part taxon-name-part-type="genus" reg="Sennin">Sennin</tp:taxon-name-part><tp:taxon-name-part taxon-name-part-type="species" reg="shuanglong">shuanglong</tp:taxon-name-part></tp:taxon-name></italic> sp. n. <bold>A</bold> habitat, aspect of Shuanglong limestone cave; <bold>B, C</bold> webs; <bold>D</bold> male; <bold>E</bold> female; <bold>F</bold> egg sac.</p></caption><graphic xmlns:xlink="http://www.w3.org/1999/xlink" xlink:href="bdj-11-e107528-g005.jpg" position="float" id="oo_854322.jpg" orientation="portrait" xlink:type="simple"><uri content-type="original_file" xlink:type="simple">https://binary.pensoft.net/fig/854322</uri></graphic></fig><fig id="F9839813" position="float" orientation="portrait"><object-id xmlns:xlink="http://www.w3.org/1999/xlink" content-type="arpha" xlink:type="simple">C23DE4F6-B75E-5048-AB36-D938ED17CBDF</object-id><object-id xmlns:xlink="http://www.w3.org/1999/xlink" content-type="doi" xlink:type="simple">10.3897/BDJ.11.e107528.figure3</object-id><label>Figure 3.</label><caption><p><italic><tp:taxon-name><tp:taxon-name-part taxon-name-part-type="genus" reg="Sennin">Sennin</tp:taxon-name-part><tp:taxon-name-part taxon-name-part-type="species" reg="shuanglong">shuanglong</tp:taxon-name-part></tp:taxon-name></italic> sp. n., epigyne of female paratype. <bold>A</bold> epigyne, ventral view, black arrow shows a pair of sclerotised extensions on the anterior margin of epigynal plate; <bold>B</bold> vulva, dorsal view; <bold>C</bold> epigyne, lateral view; <bold>D</bold> epigyne, ventral view. Abbreviations: <bold>CB</bold>−copulatory bursae, <bold>CD</bold>−copulatory ducts, <bold>ES</bold>−epigynal scape, <bold>FD</bold>−fertilisation ducts, <bold>S</bold>−spermatheca. Scale bars: 0.1 mm.</p></caption><graphic xmlns:xlink="http://www.w3.org/1999/xlink" xlink:href="bdj-11-e107528-g003.jpg" position="float" id="oo_854321.jpg" orientation="portrait" xlink:type="simple"><uri content-type="original_file" xlink:type="simple">https://binary.pensoft.net/fig/854321</uri></graphic></fig><fig id="F9839817" position="float" orientation="portrait"><object-id xmlns:xlink="http://www.w3.org/1999/xlink" content-type="arpha" xlink:type="simple">774A796F-F9F4-5520-9C7F-48803DEA56F2</object-id><object-id xmlns:xlink="http://www.w3.org/1999/xlink" content-type="doi" xlink:type="simple">10.3897/BDJ.11.e107528.figure6</object-id><label>Figure 6.</label><caption><p>Records of <italic><tp:taxon-name><tp:taxon-name-part taxon-name-part-type="genus" reg="Sennin">Sennin</tp:taxon-name-part><tp:taxon-name-part taxon-name-part-type="species" reg="shuanglong">shuanglong</tp:taxon-name-part></tp:taxon-name></italic> sp. n. from Anhui Province, China.</p></caption><graphic xmlns:xlink="http://www.w3.org/1999/xlink" xlink:href="bdj-11-e107528-g006.jpg" position="float" id="oo_911125.jpg" orientation="portrait" xlink:type="simple"><uri content-type="original_file" xlink:type="simple">https://binary.pensoft.net/fig/911125</uri></graphic></fig></tp:treatment-sec><ref-list><ref id="B9839745"><element-citation xmlns:xlink="http://www.w3.org/1999/xlink" publication-type="article" xlink:type="simple"><person-group person-group-type="author"><name name-style="western"><surname>Suzuki</surname><given-names>Yuya</given-names></name><name name-style="western"><surname>Hiramatsu</surname><given-names>Takehisa</given-names></name><name name-style="western"><surname>Tatsuta</surname><given-names>Haruki</given-names></name></person-group><year>2022</year><article-title>Two new species and a new genus of ray spiders (<tp:taxon-name><tp:taxon-name-part taxon-name-part-type="order">Araneae</tp:taxon-name-part></tp:taxon-name>, <tp:taxon-name><tp:taxon-name-part taxon-name-part-type="family">Theridiosomatidae</tp:taxon-name-part></tp:taxon-name>) from the Ryukyu Islands, southwest Japan, with notes on their natural history</article-title><source>ZooKeys</source><volume>1109</volume><fpage>67</fpage><lpage>101</lpage><pub-id pub-id-type="doi">10.3897/zookeys.1109.83807</pub-id></element-citation></ref><ref id="B9839712"><element-citation xmlns:xlink="http://www.w3.org/1999/xlink" publication-type="article" xlink:type="simple"><person-group person-group-type="author"><name name-style="western"><surname>Chen</surname><given-names>H.</given-names></name></person-group><year>2010</year><article-title><tp:taxon-name><tp:taxon-name-part taxon-name-part-type="genus" reg="Karstia">Karstia</tp:taxon-name-part></tp:taxon-name>, a new genus of troglophilous theridiosomatid (<tp:taxon-name><tp:taxon-name-part taxon-name-part-type="order">Araneae</tp:taxon-name-part></tp:taxon-name>, <tp:taxon-name><tp:taxon-name-part taxon-name-part-type="family">Theridiosomatidae</tp:taxon-name-part></tp:taxon-name>) from southwestern China</article-title><source>Guizhou Science</source><volume>28</volume><issue>4</issue><fpage>1</fpage><lpage>10</lpage></element-citation></ref></ref-list></tp:taxon-treatment>
